# Supplementary material for: Bayesian sample size determination for diagnostic accuracy studies
Source: Stat Med. 2022 Apr 10;41(15):2908–22. doi: 10.1002/sim.9393 (PMC9325402; doi:10.1002/sim.9393)
Supplement: Supplementary file 2 — Data S2 Supplementary material [file SIM-41-2908-s001.zip]

Archive with 3 entries (3 files):
- Application.R
- Paper Functions.R
- Simulation.R
