# Supplementary material for: Bayesian sample size determination for diagnostic accuracy studies
Source: Stat Med. 2022 Apr 10;41(15):2908–22. doi: 10.1002/sim.9393 (PMC9325402; doi:10.1002/sim.9393)
Supplement: Supplementary file 2 — Data S2 Supplementary material [file SIM-41-2908-s001.zip › Application.R]

### Preliminaries ###

setwd("~/DEC work/Bayesian methods")
source("Paper Functions.R")


### Inputs ###

sens.par.0 = c(9.9,1.1) # beta parameters for sensitivity
prev.par.0 = c(12,43) # beta parameters for prevalence
spec.par.0 = c(0,0)

val.data = c(16,35,1,20) # 2x2 table validation stage

w = 0.16 # target width of posterior interval
alpha = 0.05 # level for interval

ass = 0.8 # desired assurance level

N = seq(10,310,5) # range of possible sample sizes to consider

epsilon = 0.00354 # value for the sensitivity analysis (default)

phi = seq(-pi,pi,0.01) # sequence of angles to consider (default)

r.sens = seq(0,4,0.01)
r.prev = seq(0,15,0.01) # sequence of moduluses to consider (adjust based on ab plot)

phi.approx = seq(-pi,pi,0.1) # approximate version for fast sensitivity

r.sens.approx = seq(0,4,0.1) # approximate version for fast sensitivity
r.prev.approx = seq(0,15,0.1)

### Calculated quantities ###

params.sens = sens.par.0 +c(val.data[1],val.data[3])  
params.prev = prev.par.0 +c(val.data[1]+val.data[3],
					val.data[2]+val.data[4]) 
params.spec = spec.par.0


x = seq(0,1,0.001)

y.sens.0 = dbeta(x,sens.par.0[1],sens.par.0[2])
y.prev.0 = dbeta(x,prev.par.0[1],prev.par.0[2])

y.sens.1 = dbeta(x,params.sens[1],params.sens[2])
y.prev.1 = dbeta(x,params.prev[1],params.prev[2])

plot(x,y.prev.1,type="l",xlab="Measure",ylab="Density")
lines(x,y.prev.0,lty=2)
lines(x,y.sens.1,col=2)
lines(x,y.sens.0,col=2,lty=2)

### Optimize the assurance ###

range = c(min(N),max(N))

N.sens = optimize(assurance.opt,range,w=w,params=params.sens,
		params.prev=params.prev,alpha=alpha,case=1,target=ass)

N.opt.sens = ceiling(N.sens$minimum)
N.opt.sens

assure.sens = assurance(N,w,params.sens,params.prev,case=1,alpha)

plot(assurance.plot(N,assure.sens),type="l",main="Sensitivity target",
	xlab="Sample size",ylab="Assurance")
abline(v=106,lty=2,col=2)
abline(h=0.8,col=2,lty=2)
abline(v=150,lty=2,col=4)
abline(h=0.88,col=4,lty=2)

### prior sensitivity ###

ab.sens = sensitivity(sens.par.0,r.sens,phi,epsilon)
ab.prev = sensitivity(prev.par.0,r.prev,phi,epsilon)

par(mfrow=c(1,2))

plot(ab.sens[,1],ab.sens[,2],type="l",xlab="a",ylab="b",main="Sensitivity")
points(sens.par.0[1],sens.par.0[2],col=2,bg=2,pch=21)
plot(ab.prev[,1],ab.prev[,2],type="l",xlab="a",ylab="b",main="Prevalence")
points(prev.par.0[1],prev.par.0[2],col=2,bg=2,pch=21)

ab.sens = sensitivity(sens.par.0,r.sens.approx,phi.approx,epsilon)
ab.prev = sensitivity(prev.par.0,r.prev.approx,phi.approx,epsilon)

params.sens.new = t(t(ab.sens) + c(val.data[1],val.data[3]))
params.prev.new = t(t(ab.prev) + c(val.data[1]+val.data[3],
						val.data[2]+val.data[4]))

ass.sens = minmax(params.sens.new,N.opt.sens,w,params.prev,alpha,case=1)
ass.prev = minmax.prev(params.prev.new,N.opt.sens,w,params.sens,alpha,case=1)

c(min(ass.sens),max(ass.sens))
c(min(ass.prev),max(ass.prev))

ab.sens.min = params.sens.new[which.min(ass.sens),]
ab.sens.max = params.sens.new[which.max(ass.sens),]

max.sens.n = optimize(assurance.opt,range,w=w,params=ab.sens.min,
		params.prev=params.prev,alpha=alpha)$minimum

min.sens.n = optimize(assurance.opt,range,w=w,params=ab.sens.max,
		params.prev=params.prev,alpha=alpha)$minimum

ab.prev.min = params.prev.new[which.min(ass.prev),]
ab.prev.max = params.prev.new[which.max(ass.prev),]

max.prev.n = optimize(assurance.opt,range,w=w,params=params.sens,
		params.prev=ab.prev.min,alpha=alpha)$minimum

min.prev.n = optimize(assurance.opt,range,w=w,params=params.sens,
		params.prev=ab.prev.max,alpha=alpha)$minimum

c(ceiling(min.sens.n),ceiling(max.sens.n))
c(ceiling(min.prev.n),ceiling(max.prev.n))

### posterior inference ###

das.data = c(51,55,2,42) # 2x2 table validation stage

post.params.sens = params.sens + c(das.data[1],das.data[3]) 
post.params.spec = params.spec + c(das.data[4],das.data[2]) 
post.params.prev = params.prev + c(das.data[1]+das.data[3],
					das.data[2]+das.data[4]) 


y.sens.2 = dbeta(x,post.params.sens[1],post.params.sens[2])
y.prev.2 = dbeta(x,post.params.prev[1],post.params.prev[2])

plot(x,y.sens.2,type="l",xlab="Measure",ylab="Density",col=2)
lines(x,y.prev.1,lty=2)
lines(x,y.prev.2)
lines(x,y.sens.1,col=2,lty=2)

c(qbeta(0.025,post.params.sens[1],post.params.sens[2]),qbeta(0.975,post.params.sens[1],post.params.sens[2]))
c(qbeta(0.025,post.params.prev[1],post.params.prev[2]),qbeta(0.975,post.params.prev[1],post.params.prev[2]))
c(qbeta(0.025,post.params.spec[1],post.params.spec[2]),qbeta(0.975,post.params.spec[1],post.params.spec[2]))

qbeta(0.975,post.params.sens[1],post.params.sens[2])-qbeta(0.025,post.params.sens[1],post.params.sens[2])
post.params.sens[1]/sum(post.params.sens)

post.params.prev[1]/sum(post.params.prev)
post.params.spec[1]/sum(post.params.spec)

### prior data conflict ###

predict.disease = predictive(params.prev[1],params.prev[2],sum(das.data))
predict.correct = predictive(params.sens[1],params.sens[2],das.data[1]+das.data[3])

par(mfrow=c(1,2))

plot(0:sum(das.data),predict.disease,type="h",
main="Number of Individuals with VAP",
xlab="Number of individuals",ylab="Probability")
abline(v=das.data[1]+das.data[3],lty=2,col=2)

plot(0:(das.data[1]+das.data[3]),predict.correct,type="h",
main="Number Correctly Diagnosed",
xlab="Number of individuals",ylab="Probability")
abline(v=das.data[1],lty=2,col=2)

### different design and analysis priors ###

assurance.opt2(2:300,w,params.sens,params.prev,1,alpha,ass,non=FALSE)
assurance.opt2(2:300,w,params.sens,params.prev,1,alpha,ass,non=TRUE)
