# Supplementary material for: Bayesian sample size determination for diagnostic accuracy studies
Source: Stat Med. 2022 Apr 10;41(15):2908–22. doi: 10.1002/sim.9393 (PMC9325402; doi:10.1002/sim.9393)
Supplement: Supplementary file 2 — Data S2 Supplementary material [file SIM-41-2908-s001.zip › Paper Functions.R]

# a function to find the cutoff c_1 and c_2 for the assurance #

cutoffs = function(N,w,params,alpha=0.05){
  
  c1 = NA
  
  for (i in 1:N){

    L = qbeta((alpha/2),params[1]+i,params[2]+N-i)
    U = qbeta((1-alpha/2),params[1]+i,params[2]+N-i)
  
	width = U-L
  
    if (width>w){
      
      c1 = i-1
      
      break
      
    }
    
  }

c2 = N
  
  for (i in 1:(N-1)){
    
    L = qbeta((alpha/2),params[1]+i,params[2]+N-i)
    U = qbeta((1-alpha/2),params[1]+i,params[2]+N-i)
    
    width = U - L
    
    if (width>w){
      
      c2 = i+1
      
    }
    
  }


c(c1,c2)

}

# a function to find the assurance for various sample sizes in Cases 1 and 2 #

assurance = function(N,w,params,params.prev,case=1,alpha=0.05,non=FALSE){
  
  ass = vector(length=length(N))
  
  for (j in 1:length(N)){

  if(case == 1) {
      
      ass[j] = 0
      
      for (k in 1:N[j]){
        
        if (non==FALSE){
        
      crit = cutoffs(k,w,params,alpha)
      
        }
        
        else{
          
          crit = cutoffs(k,w,c(1,1),alpha)
        }

	if (is.na(crit[1])){

	index = 0:k

	}

	else {

	if (crit[1]>1){

	if (crit[2]<k){
      
      index = c(0:crit[1],crit[2]:k)

	}

	else {

	index = 0:crit[1]

	}

	}

	else if (crit[2]<k) {

	index = crit[2]:k

	}

	else {

	index = NA
	
	}

	}

	if (!is.na(index[1])){
      
      inside.sum = sum(choose(k,index)*exp(lgamma(sum(params))-lgamma(params[1])-lgamma(params[2])+
                         lgamma(params[1]+index)+lgamma(params[2]+k-index)-lgamma(params[1]+params[2]+k)))
      
      outside.sum = choose(N[j],k)*exp(lgamma(sum(params.prev))-lgamma(params.prev[1])-lgamma(params.prev[2])+
        lgamma(params.prev[1]+k)+lgamma(params.prev[2]+N[j]-k)-lgamma(params.prev[1]+params.prev[2]+N[j]))
      
      ass[j] = ass[j] + inside.sum*outside.sum

	}
      
      }
      
    }

 	else {
      
      ass[j] = 0
     
      for (k in 1:N[j]){
         
      crit1 = cutoffs(k,w,params[1:2],alpha)
	crit2 = cutoffs(k,w,params[3:4],alpha)
	
	if (is.na(crit1[1])){

	index1 = 0:k

	}

	else {

	if (crit1[1]>1){

	if (crit1[2]<k){
      
      index1 = c(0:crit1[1],crit1[2]:k)

	}

	else {

	index1 = 0:crit1[1]

	}

	}

	else if (crit1[2]<k) {

	index1 = crit1[2]:k

	}

	else {

	index1 = NA
	
	}

	}

	if (is.na(crit2[1])){

	index2 = 0:k

	}

	else {

	if (crit2[1]>1){

	if (crit2[2]<k){
      
      index2 = c(0:crit2[1],crit2[2]:k)

	}

	else {

	index2 = 0:crit2[1]

	}

	}

	else if (crit2[2]<k) {

	index2 = crit2[2]:k

	}

	else {

	index2 = NA
	
	}

	}

	if (!is.na(index1[1])){

	if (!is.na(index2[2])){
      
      inside.sum1 = sum(choose(k,index1)*exp(lgamma(sum(params[1:2]))-lgamma(params[1])-lgamma(params[2])+
                         lgamma(params[1]+index1)+lgamma(params[2]+k-index1)-lgamma(params[1]+params[2]+k)))
      
	inside.sum2 = sum(choose(k,index2)*exp(lgamma(sum(params[3:4]))-lgamma(params[3])-lgamma(params[4])+
                         lgamma(params[3]+index2)+lgamma(params[4]+k-index2)-lgamma(params[3]+params[4]+k)))

      outside.sum = choose(N[j],k)*exp(lgamma(sum(params.prev))-lgamma(params.prev[1])-lgamma(params.prev[2])+
        lgamma(params.prev[1]+k)+lgamma(params.prev[2]+N[j]-k)-lgamma(params.prev[1]+params.prev[2]+N[j]))
      
      ass[j] = ass[j] + inside.sum1*inside.sum2*outside.sum

	}

	}
      
      }
      
    }


  }
    
     
ass
  
}

# a function to plot the assurance whenever it increases with increasing sample size #

assurance.plot = function(N,ass){
  
  ass.plot = ass[1]
  N.plot = N[1]
  
  for (i in 2:length(ass)){
    
    if (ass[i]>ass[i-1]){
      
      N.plot = rbind(N.plot,N[i])
      ass.plot = rbind(ass.plot,ass[i])
      
    }
    
  }

out = cbind(N.plot,ass.plot)
out
  
}

# compute the hellinger distance #

hellinger = function(ab,ab0){

abn = (ab + ab0)/2

1-exp(lbeta(abn[1],abn[2])-1/2*(lbeta(ab[1],ab[2])+lbeta(ab0[1],ab0[2])))

}

# a version of assurance for the optimization #

assurance.opt = function(N,w,params,params.prev,case=1,alpha=0.05,target=0.8,non=FALSE){
  
  ass = vector(length=length(N))
  
  for (j in 1:length(N)){

  if(case == 1) {
      
      ass[j] = 0
      
      for (k in 1:N[j]){
        
        if (non==FALSE){
        
      crit = cutoffs(k,w,params,alpha)
      
        }
        
        else {
          
          crit = cutoffs(k,w,c(1,1),alpha)
          
        }

	if (is.na(crit[1])){

	index = 0:k

	}

	else {

	if (crit[1]>1){

	if (crit[2]<k){
      
      index = c(0:crit[1],crit[2]:k)

	}

	else {

	index = 0:crit[1]

	}

	}

	else if (crit[2]<k) {

	index = crit[2]:k

	}

	else {

	index = NA
	
	}

	}

	if (!is.na(index[1])){
      
      inside.sum = sum(choose(k,index)*exp(lgamma(sum(params))-lgamma(params[1])-lgamma(params[2])+
                         lgamma(params[1]+index)+lgamma(params[2]+k-index)-lgamma(params[1]+params[2]+k)))
      
      outside.sum = choose(N[j],k)*exp(lgamma(sum(params.prev))-lgamma(params.prev[1])-lgamma(params.prev[2])+
        lgamma(params.prev[1]+k)+lgamma(params.prev[2]+N[j]-k)-lgamma(params.prev[1]+params.prev[2]+N[j]))
      
      ass[j] = ass[j] + inside.sum*outside.sum

	}
      
      }
      
    }

 	else {
      
      ass[j] = 0
     
      for (k in 1:N[j]){
         
      crit1 = cutoffs(k,w,params[1:2],alpha)
	    crit2 = cutoffs(k,w,params[3:4],alpha)
	
	if (is.na(crit1[1])){

	index1 = 0:k

	}

	else {

	if (crit1[1]>1){

	if (crit1[2]<k){
      
      index1 = c(0:crit1[1],crit1[2]:k)

	}

	else {

	index1 = 0:crit1[1]

	}

	}

	else if (crit1[2]<k) {

	index1 = crit1[2]:k

	}

	else {

	index1 = NA
	
	}

	}

	if (is.na(crit2[1])){

	index2 = 0:k

	}

	else {

	if (crit2[1]>1){

	if (crit2[2]<k){
      
      index2 = c(0:crit2[1],crit2[2]:k)

	}

	else {

	index2 = 0:crit2[1]

	}

	}

	else if (crit2[2]<k) {

	index2 = crit2[2]:k

	}

	else {

	index2 = NA
	
	}

	}

	if (!is.na(index1[1])){

	if (!is.na(index2[2])){
      
      inside.sum1 = sum(choose(k,index1)*exp(lgamma(sum(params[1:2]))-lgamma(params[1])-lgamma(params[2])+
                         lgamma(params[1]+index1)+lgamma(params[2]+k-index1)-lgamma(params[1]+params[2]+k)))
      
	inside.sum2 = sum(choose(k,index2)*exp(lgamma(sum(params[3:4]))-lgamma(params[3])-lgamma(params[4])+
                         lgamma(params[3]+index2)+lgamma(params[4]+k-index2)-lgamma(params[3]+params[4]+k)))

      outside.sum = choose(N[j],k)*exp(lgamma(sum(params.prev))-lgamma(params.prev[1])-lgamma(params.prev[2])+
        lgamma(params.prev[1]+k)+lgamma(params.prev[2]+N[j]-k)-lgamma(params.prev[1]+params.prev[2]+N[j]))
      
      ass[j] = ass[j] + inside.sum1*inside.sum2*outside.sum

	}

	}
      
      }
      
    }


  }
    
     
abs(ass-target)
  
}

# a second version of assurance for the optimization #

assurance.opt2 = function(N,w,params,params.prev,case=1,alpha=0.05,target=0.8,non=FALSE){
  
  
  for (j in 1:length(N)){

	ass =  assurance(N[j],w,params,params.prev,case,alpha,non=non)
  
   if (ass>target){

	n = N[j]
	break

   }


  }
    
n

}

# calculate the alternative beta priors and assurance for sensitivity #

sensitivity = function(par.0,r,phi=seq(-pi,pi,0.01),epsilon=0.00354){

a.anal = vector(length=length(phi))
b.anal = vector(length=length(phi))

hel = vector(length=length(r))

for (j in 1:length(phi)){

a = par.0[1] + r*cos(phi[j])
b = par.0[2] + r*sin(phi[j])

ab = cbind(a,b)

a = ab[apply(ab,1,function(ab)all(ab>=0)),][,1]
b = ab[apply(ab,1,function(ab)all(ab>=0)),][,2]

for (i in 1:length(r)){

hel[i] = abs(hellinger(c(a[i],b[i]),par.0)-epsilon)

}

a.anal[j] = a[which.min(hel)]
b.anal[j] = b[which.min(hel)]

}

cbind(a.anal,b.anal)

}

# function to find the min and max assurance and sample sizes #

minmax = function(ab,N.opt,w,params.prev,alpha,case=1,params=NULL,sens=TRUE){

ass = vector(length=nrow(ab))

for (i in 1:nrow(ab)){ 

if (case==1){

ass[i] = assurance(N.opt,w,ab[i,],params.prev,case,alpha)

}

else {

if (sens==FALSE){

params.all = c(params,ab[i,])

}

else {

params.all = c(ab[i,],params)


} 

ass[i] = assurance(N.opt,w,params.all,params.prev,case,alpha)

}

}

ass

}

# a function which does the same for the prevalence #

# function to find the min and max assurance and sample sizes #

minmax.prev = function(ab,N.opt,w,params,alpha,case=1,params2=NULL){

ass = vector(length=nrow(ab))

for (i in 1:nrow(ab)){ 

if (case==1){

ass[i] = assurance(N.opt,w,params,ab[i,],case,alpha)

}

else {

params.all = c(params,params2)

ass[i] = assurance(N.opt,w,params.all,ab[i,],case,alpha)

}

}

ass

}

# sample size for Normal approximation I #

ss.norm = function(lambda,rho,alpha=0.05,beta=0.8,L=0.05
                   ,case=1){
  
  V = lambda*(1-lambda)
  
  z.alpha = qnorm(1-alpha/2)
  
  z.beta = qnorm(beta)
  
  if (case==1){
  
    z.beta = qnorm(beta)
    
    nT1 = ((z.alpha+z.beta)*sqrt(V))^2/L^2
    
  }

  else {
    
    alpha.1 = 2*alpha
    
    z.alpha = qnorm(1-alpha.1/2)
    
    nT1 = ((z.alpha+z.beta)*sqrt(V))^2/L^2
    
  }
  
  nT1/rho

}

# function to optimize for sample size #

normal.opt = function(n,n1,rho,beta=0.5){
  
  abs((n*rho-n1)/sqrt(n*rho*(1-rho))-qnorm(beta))
  
}

# Clopper-Pearson #

ss.cp = function(lambda,rho,alpha=0.05,beta=0.8,L=0.05){

  
  n.dis = binDesign(1000,L,lambda, conf.level= 1-alpha, power=beta,
                    alternative = "two.sided", method = "CP")$nout
  
  n.dis/rho
  
}

# Agresti-Coull #

ss.ac = function(lambda,rho,alpha=0.05,beta=0.8,L=0.05){
  
  n.dis = binDesign(1000,L,lambda, conf.level= 1-alpha, power=beta,
                    alternative = "two.sided", method = "AC")$nout
  
  n.dis/rho
  
}

# exact binomial #

ss.bin = function(lambda,rho,alpha=0.05,beta=0.8,L=0.05){

n = 1:1000
gamma = seq(0.01,0.99,0.01)

for (i in 1:length(n)){

q = qbinom(1-beta,n[i],lambda)

gamma.ind = which(1-pbinom((q-1),n[i],gamma)>alpha)[1]

if (gamma[gamma.ind]>lambda-2*L){

break

}

nT1 = n[i]

}

min.func = opt.bin((nT1+1):1000,nT1,rho=rho,beta=beta)

which.min(min.func>beta)+nT1

}

# function to optimize #

opt.bin = function(n,nT1,rho,beta){

1-pbinom((nT1-1),n,rho)

}

ss.bin(0.8,0.3,alpha=0.05,beta=0.8,L=0.1)

# prior predictive distribution #

predictive = function(a,b,n){

y = 0:n

choose(n,y)*beta(a+y,b+n-y)/beta(a,b)

}

### Corrected versions of frequentist sample size formulae ###

# first for the Normal test #

ss.normC = function(sens,prev,alpha=0.05,beta=0.8,L=0.1){

ss = 5:1000

diff = vector(length=1000)

for (j in 1:length(ss)){

for (i in 1:1000){

pos = rbinom(1,ss[j],sens)

ci = BinomCI(pos,ss[j],method="wald")[2:3]

diff[i] = ci[2]-ci[1]

}

pow = sum(diff<2*L)/length(diff)


if (pow>beta){

nT = ss[j]

break

}

}

nT/prev

}

# next for CP #

ss.CPC = function(sens,prev,alpha=0.05,beta=0.8,L=0.1){
  
  ss = 2:1000
  
  diff = vector(length=1000)
  
  for (j in 1:length(ss)){
    
    for (i in 1:1000){
      
      pos = rbinom(1,ss[j],sens)
      
      ci = binCI(ss[j],pos,method="CP")$conf.int
      
      diff[i] = ci[2]-ci[1]
      
    }
    
    pow = sum(diff<2*L)/length(diff)
    
    if (pow>beta){
      
      nT = ss[j]
      
      break
      
    }
    
  }
  
  nT/prev
  
}

# and finally for AC #

ss.ACC = function(sens,prev,alpha=0.05,beta=0.8,L=0.1){
  
  ss = 2:1000
  
  diff = vector(length=1000)
  
  for (j in 1:length(ss)){
    
    for (i in 1:1000){
      
      pos = rbinom(1,ss[j],sens)
      
      ci = binCI(ss[j],pos,method="AC")$conf.int
      
      diff[i] = ci[2]-ci[1]
      
    }
    
    pow = sum(diff<2*L)/length(diff)
    
    if (pow>beta){
      
      nT = ss[j]
      
      break
      
    }
    
  }
  
  nT/prev
  
}
