# Supplementary material for: Bayesian sample size determination for diagnostic accuracy studies
Source: Stat Med. 2022 Apr 10;41(15):2908–22. doi: 10.1002/sim.9393 (PMC9325402; doi:10.1002/sim.9393)
Supplement: Supplementary file 2 — Data S2 Supplementary material [file SIM-41-2908-s001.zip › Simulation.R]

### Preliminaries ###

setwd("~/DEC work/Bayesian methods")
source("Paper Functions.R")

library(DescTools)
library(binGroup)


set.seed(13)

alpha = 0.05
beta = 0.8
L = 0.09

true.sens = seq(0.6,0.9,0.05)
true.prev = seq(0.95,0.15,-0.1)

n = c(25,50,75)

ss.mat = matrix(0,nrow=length(true.sens),ncol=6)

par(mfrow=c(3,3))

for (k in 1:length(true.prev)){

print(k)

for (i in 1:length(n)){

for (j in 1:length(true.sens)){

n.dis = true.prev[k]*n[i]
n11 = true.sens[j]*n.dis

prior.sens = c(n11,n.dis-n11)
prior.prev = c(n.dis,n[i]-n.dis)

lambda.hat = n11/n.dis
rho.hat = n.dis/n[i]

ss.mat[j,1] = ss.normC(lambda.hat,rho.hat,alpha=alpha,L=L,beta=beta)
ss.mat[j,2] = ss.CPC(lambda.hat,rho.hat,alpha=alpha,L=L,beta=beta)
ss.mat[j,3] = ss.ACC(lambda.hat,rho.hat,alpha=alpha,L=L,beta=beta)
ss.mat[j,4] = assurance.opt2(1:2000,2*L,prior.sens,prior.prev,1,alpha,beta)
ss.mat[j,5] = assurance.opt2(1:2000,2*L,prior.sens,prior.prev,1,alpha,beta,non=TRUE)
}

if (i==1){

plot(true.sens,ss.mat[,5],col=5,lty=2,type="l",ylim=c(1,max(ss.mat[,5]+10)),
xlab="Sensitivity",ylab="Sample size",
main = substitute(paste("Prev = ", a), list(a=true.prev[k])))
lines(true.sens,ss.mat[,2],col=2,lty=2)
lines(true.sens,ss.mat[,3],col=3,lty=2)
lines(true.sens,ss.mat[,1],col=4,lty=2)

}

lines(true.sens,ss.mat[,4])

}

}

### Stage 2: do we observe the correct assurance/power for each method? ###

set.seed(13)

library(DescTools)
library(binGroup)

alpha = 0.05
beta = 0.5
L = 0.11

n = 50

m = 100

norm = vector(length=m)
cp = vector(length=m)
ac = vector(length=m)
bayes.non = vector(length=m)
bayes.inf = vector(length=m)
normC = vector(length=m)

par(mfrow=c(1,1))

for (k in 1:m){
  
  print(k)
  
  true.sens = runif(1,0.6,0.85)
  true.prev = runif(1,0.5,0.9)
  
  n.dis = true.prev*n
  n11 = true.sens*n.dis
  
  prior.sens = c(n11,n.dis-n11)
  prior.prev = c(n.dis,n-n.dis)
  
  lambda.hat = n11/n.dis
  rho.hat = n.dis/n
  
  prior.sens = c(n11,n.dis-n11)
  prior.prev = c(n.dis,n-n.dis)
  
  ss1 = ss.normC(lambda.hat,rho.hat,alpha=alpha,L=L,beta=beta)
  ss2 = ss.CPC(lambda.hat,rho.hat,alpha=alpha,L=L,beta=beta)
  ss3 = ss.ACC(lambda.hat,rho.hat,alpha=alpha,beta=beta,L=L)
  ss4 = assurance.opt2(1:1000,2*L,prior.sens,prior.prev,1,alpha,beta,non=TRUE)
  ss5 = assurance.opt2(1:1000,2*L,prior.sens,prior.prev,1,alpha,beta)
  
  ss1 = ceiling(ss1)
  ss2 = ceiling(ss2)
  ss3 = ceiling(ss3)

test1 = rbinom(1,ss1,true.prev)
test2 = rbinom(1,ss2,true.prev)
test3 = rbinom(1,ss3,true.prev)
test4 = rbinom(1,ss4,true.prev)
test5 = rbinom(1,ss5,true.prev)

pos1 = rbinom(1,test1,true.sens)
pos2 = rbinom(1,test2,true.sens)
pos3 = rbinom(1,test3,true.sens)
pos4 = rbinom(1,test4,true.sens)
pos5 = rbinom(1,test5,true.sens)

post.sens = prior.sens + c(pos5,test5-pos5)
post.prev = prior.prev + c(test5,ss5-test5)

post.sens2 = c(1,1) + c(pos4,test4-pos4)
post.prev2 = c(1,1) + c(test4,ss4-test4)

ci1 = BinomCI(pos1,test1,method="wilson")[2:3]
ci2 = binCI(test2,pos2,method="CP")$conf.int
ci3 = binCI(test3,pos3,method="AC")$conf.int
ci4 = c(qbeta(0.025,post.sens[1],post.sens[2]),qbeta(0.975,post.sens[1],post.sens[2]))
ci5 = c(qbeta(0.025,post.sens2[1],post.sens2[2]),qbeta(0.975,post.sens2[1],post.sens2[2]))

diff1 = ci1[2]-ci1[1]
diff2 = ci2[2]-ci2[1]
diff3 = ci3[2]-ci3[1]
diff4 = ci4[2]-ci4[1]
diff5 = ci5[2]-ci5[1]

norm[k] = diff1
cp[k] = diff2
ac[k] = diff3
bayes.inf[k] = diff4
bayes.non[k] = diff5

}

box = list(norm,cp,ac,bayes.inf,bayes.non)
boxplot(box,names=c("Wald","CP","AC","BAM","Non-inf"),main="Power/Assurance = 0.8")
abline(h=0.14,lty=2,col=2)

c(ss1,ss2,ss3,ss4,ss5)
